# Supplementary material for: Exploring the Horizon: Anti-Fibroblast Growth Factor Receptor Therapy in Pancreatic Cancer with Aberrant Fibroblast Growth Factor Receptor Expression—A Scoping Review
Source: Cancers (Basel). 2024 Aug 22;16(16):2912. doi: 10.3390/cancers16162912 (PMC11352631; doi:10.3390/cancers16162912)
Supplement: Supplementary file 1 [file cancers-16-02912-s001.zip]

Archive with 1 entries (1 files):
- cancers-3085373-supplementary.pdf
